# Supplementary material for: COVID-19 Acute Respiratory Distress Syndrome: Treatment with Helmet CPAP in Respiratory Intermediate Care Unit by Pulmonologists in the Three Italian Pandemic Waves
Source: Adv Respir Med. 2023 Sep 20;91(5):383–96. doi: 10.3390/arm91050030 (PMC10514851; doi:10.3390/arm91050030)
Supplement: Supplementary file 1 [file arm-91-00030-s001.zip]

Archive with 1 entries (1 files):
- arm-2574988-supplementary.pdf
